# Supplementary material for: Agronomical, biochemical and histological response of resistant and susceptible wheat and barley under BYDV stress
Source: PeerJ. 2018 May 28;6:e4833. doi: 10.7717/peerj.4833 (PMC5978399; doi:10.7717/peerj.4833)
Supplement: Data S1 [file peerj-06-4833-s002.xlsx]

## Sheet: ELISA value
ELISA value
	V1	V2	V3		C1	C2	C3
Manning (W)	0.288	0.636	0.385		0.1524	0.141	0.1555
Revenue	1.0115	1.103	1.144		0.145	0.149	0.138
Franklin (B)	0.799	0.703	0.653		0.238	0.231	0.223
Flagship (B)	1.384	1.041	1.078		0.241	0.223	0.235

## Sheet: Root length
Root length)
	C1	C2	C3	C4	C5		V1	V2	V3	V4	V5
Manning (W)	33	33	30	31	31.5		27	27	27	29	27.5
Revevue (W)	36	35	32	32	33.5		20	19	19	21	20
Franklin (B)	31	27	28	29	28.5		25	26	27	28	27
Flagship (B)	29	31	30	30	30		18	18	21	19	19

## Sheet: Protein content
Protein content at 3 WAI (wweks after inoculation)
Varieties	mg/g	C1	C2	C3		V1	V2	V3
Manning (W)		1.60243	1.62895	1.49746		1.54055	1.62011	1.48862
Revenue (W)		1.62453	1.6411	1.56707		1.52508	1.51624	1.38365
Franklin (B)		1.64331	1.61348	1.50298		1.54387	1.46762	1.58475
Flagship (B)		1.7284	1.62232	1.58144		1.54608	1.59691	1.54608
Protein content at 6 WAI (wweks after inoculation)
Varieties	mg/g	C1	C2	C3		V1	V2	V3
Manning (W)		1.49414	1.62674	1.54055		1.42453	1.40906	1.35713
Revenue (W)		1.56818	1.60243	1.6389		1.19249	1.15602	1.12508
Franklin (B)		1.50188	1.73834	1.48751		1.29967	1.49304	1.36928
Flagship (B)		1.73282	1.67978	1.48972		1.20022	1.15823	1.11845

## Sheet: Photosynthetic pigments
Photosyntheticl pigments at 3 WAI
Chl-a
Varieties	C1	C2	C3		V1	V2	V3
Manning (W)	6.47221	6.27043	6.56228		6.11764	5.5381	4.55605
Revenue (W)	5.87394	6.54702	6.54841		4.3375	4.55743	3.70502
Franklin (B)	6.66378	5.9591	7.05439		4.97882	5.95571	6.00348
Flagship (B)	6.69339	6.32152	6.56159		5.25793	4.3987	5.14054
Chl-b
Varieties	C1	C2	C3		V1	V2	V3
Manning (W)	2.24647	2.0404	2.26586		2.07917	2.13061	1.2437
Revenue (W)	2.51952	1.75444	2.21839		1.1183	1.19061	0.83432
Franklin (B)	2.53956	2.6634	2.77245		1.36834	1.82336	2.47178
Flagship (B)	2.8047	2.3502	2.2924		2.1988	1.13518	1.35694
Chl-ab
Varieties	C1	C2	C3		V1	V2	V3
Manning (W)	8.71657	8.30884	8.826		8.19483	7.66681	5.79842
Revenue (W)	8.39132	8.29956	8.76469		5.45456	5.74673	4.53834
Franklin (B)	9.20106	8.62028	9.82439		6.3457	7.77724	8.47312
Flagship (B)	9.49568	8.66958	8.85184		7.45484	5.53262	6.496
Photosynthetic pigments at 6 WAI
Chl-a
Varieties	C1	C2	C3		V1	V2	V3
Manning (W)	6.36224	5.97707	5.72376		5.84061	6.07915	4.88433
Revenue (W)	6.46635	5.99785	6.02106		3.8647	4.10232	4.38623
Franklin (B)	7.24957	6.69846	7.17174		6.95438	6.695	6.98501
Flagship (B)	7.25716	7.20614	7.03681		5.87316	5.87882	5.56421
Chl-b
Varieties	C1	C2	C3		V1	V2	V3
Manning (W)	2.39654	2.03457	2.10163		1.68612	2.07583	1.55214
Revenue (W)	2.58602	2.85068	2.19802		1.4196	1.42405	1.55166
Franklin (B)	3.05544	3.17528	2.58022		2.65156	2.79096	2.61836
Flagship (B)	3.2805	3.77691	3.04621		1.59526	2.25043	1.3498
Chl-ab
Varieties	C1	C2	C3		V1	V2	V3
Manning (W)	8.75662	8.00971	7.82347		7.52498	8.15301	6.43494
Revenue (W)	9.0501	8.84622	8.21706		5.283	5.52503	5.93644
Franklin (B)	10.3024	9.87116	9.74958		9.60356	9.48356	9.601
Flagship (B)	10.5349	10.9801	10.0805		7.4667	8.12723	6.91246

## Sheet: Phenol content
Phenol content at 3 WAI
	mg/g	C1	C2	C3		V1	V2	V3
Manning (W)		1.45207	1.61862	1.79098		1.6048	1.69062	1.75316
Revenue (W)		1.60625	1.75971	1.73135		1.49789	1.74589	1.69644
Franklin (B)		2.24116	1.99971	2.17862		2.43389	1.89571	2.38807
Flagship (B)		1.89207	1.90516	2.25425		2.05353	1.87535	1.99607
Phenol content at 6 WAI
	mg/g	C1	C2	C3		V1	V2	V3
Manning (W)		1.6048	1.82371	1.75244		2.09062	2.2048	2.13935
Revenue (W)		1.7968	1.92335	1.70225		1.96916	1.96189	1.80844
Franklin (B)		1.80407	2.00407	2.0528		2.47825	2.80262	2.50516
Flagship (B)		1.79971	2.04989	1.90589		2.07098	2.13425	1.9568

## Sheet: Reducing sugar
Reducing sugar at 3 WAI
mg/g	C1	C2	C3		V1	V2	V3
Manning (W)	2.04981	2.37843	2.23723		3.20257	2.16791	2.79178
Revenue (W)	2.39641	2.46316	2.51964		2.40411	3.38742	3.6647
Franklin (B)	5.66727	5.95738	6.02157		6.79178	6.41694	5.3258
Flagship (B)	5.93171	5.32837	6.55045		7.17689	6.61463	6.23466
Reducing sugar at 6 WAI
mg/g	C1	C2	C3		V1	V2	V3
Manning (W)	3.65443	3.44904	3.31553		3.55173	3.91117	4.17047
Revenue (W)	3.11784	3.36945	3.68267		4.37843	4.65058	4.86624
Franklin (B)	3.24108	3.83158	3.32323		4.42465	3.94454	3.72118
Flagship (B)	3.48498	3.54917	2.90218		5.33607	5.07933	4.87137

## Sheet: Biomass
Shoot fresh weight (gm)
	C1	C2	C3		V1	V2	V3
Manning (W)	31.33	35	33		31	32	32
Revevue (W)	31	34	35		19	19.5	19.5
Franklin (B)	60	58	61		49	47.5	51
Flagship (B)	52	53	60		38	39	37
Shoot dry weight
Varieties (gm)	C1	C2	C3		V1	V2	V3
Manning (W)	5	5.6	5.1		4.85	4.26	4.85
Revenue (W)	4.8	5.4	6.3		2.3	2.5	2.6
Franklin (B)	13.5	13.1	13.5		10.4	10.5	9
Flagship (B)	11.6	11.6	14.3		6.4	6.1	6.7
% dry matter
Varieties (gm)	C1	C2	C3		V1	V2	V3
Manning (W)	15.9591	16	15.4545		15.6452	13.3125	15.1562
Revevue (W)	15.4839	15.8824	18		12.1053	12.8205	13.3333
Franklin (B)	22.5	22.5862	22.1311		21.2245	22.1053	17.6471
Flagship (B)	22.3077	21.8868	23.8333		16.8421	15.641	18.1081
